# Supplementary material for: Potential Antiviral Strategy Exploiting Dependence of SARS-CoV-2 Replication on Lysosome-Based Pathway
Source: Int J Mol Sci. 2022 May 31;23(11):6188. doi: 10.3390/ijms23116188 (PMC9181800; doi:10.3390/ijms23116188)
Supplement: Supplementary file 1 [file ijms-23-06188-s001.zip]

Archive with 1 entries (1 files):
- ijms-1739898-supplementary.pdf
